# Supplementary material for: Scaling Relationships and Sexual Size Dimorphism Among the Body Parts of Holotrichia oblita (Coleoptera: Scarabaeidae)
Source: Ecol Evol. 2025 Jul 8;15(7):e71760. doi: 10.1002/ece3.71760 (PMC12237823; doi:10.1002/ece3.71760)
Supplement: Supplementary file 1 — Table S1. [file ECE3-15-e71760-s001.xlsx]

## Sheet: Table S1
Table S1. Measures of the body parts of males and females of Holotrichia oblita
Code	Gender	body.mass	head.prothorax.mass	remaining.parts.mass	elytron.mass	hind.wing.area	body.len	front.leg.len	mid.leg.len	hind.leg.len
1-001	2	0.3684	0.0781	0.2903	0.018	2.81555	20	9	12	16
1-002	2	0.4806	0.0893	0.3913	0.018	2.58515	19	10	12	15
1-003	1	0.4453	0.0749	0.3704	0.0177	2.90229	21	11	13	18
1-004	1	0.5667	0.07	0.4967	0.0209	3.12199	22	13	15	18
1-005	2	0.4936	0.0853	0.4083	0.0187	2.89491	23	10	14	16
1-006	2	0.5152	0.104	0.4112	0.0248	3.12137	22	13	14	18
1-007	2	0.6164	0.0983	0.5181	0.0222	2.88789	20	11	14	16
1-008	2	0.5893	0.0994	0.4899	0.0193	2.84493	20	11	14	16
1-009	2	0.738	0.1129	0.6251	0.0244	3.41756	21	13	14	17
1-010	2	0.5546	0.0859	0.4687	0.0198	2.9138	22	12	14	16
1-011	2	0.7348	0.1093	0.6255	0.0216	3.1297	21	12	14	16
1-012	2	0.8002	0.1259	0.6743	0.0238	3.06915	22	11	14	17
1-013	2	0.8078	0.1249	0.6829	0.0234	3.32994	20	12	14	17
1-014	2	0.7828	0.115	0.6678	0.0211	3.0615	20	12	14	17
1-015	2	0.7034	0.1007	0.6027	0.0221	3.07185	20	12	15	16
1-016	2	0.7034	0.1075	0.5959	0.0273	3.25814	22	11	13	16
1-017	2	0.4735	0.0891	0.3844	0.0239	3.08658	21	11	14	16
1-018	1	0.7922	0.1169	0.6753	0.0231	3.45916	21	12	15	18
1-019	1	0.7041	0.0783	0.6258	0.0241	3.19752	20	12	14	17
1-020	1	0.7963	0.1042	0.6921	0.0234	3.49575	20	12	15	18
1-021	1	0.7371	0.0805	0.6566	0.0223	3.27569	21	13	14	17
1-022	1	0.8504	0.0968	0.7536	0.0247	3.64213	23	12	15	19
1-023	1	0.4938	0.058	0.4358	0.0171	2.91385	17	12	14	16
1-024	1	0.5381	0.072	0.4661	0.0203	3.14058	19	11	15	18
1-025	1	0.3526	0.0645	0.2881	0.0229	3.16883	22	11	14	16
1-026	1	0.5818	0.0822	0.4996	0.0183	2.87764	17	12	14	18
1-027	2	0.49	0.0832	0.4068	0.0191	2.63577	18	11	14	15
1-028	2	0.7183	0.0961	0.6222	0.0248	3.16489	21	10	14	16
1-029	2	0.5492	0.0843	0.4649	0.0206	2.94344	20	12	14	16
1-030	2	0.6372	0.0855	0.5517	0.0223	3.35266	21	12	15	17
1-031	2	0.6064	0.1041	0.5023	0.0222	2.70027	19	10	14	16
1-032	2	0.6218	0.0967	0.5251	0.0232	3.04341	21	12	12	17
1-033	2	0.5386	0.0874	0.4512	0.0187	2.68901	19	12	14	16
1-034	2	0.5358	0.0897	0.4461	0.0214	3.03547	19	11	16	18
1-035	2	0.6491	0.1214	0.5277	0.0239	3.29376	21	11	13	16
1-036	2	0.4295	0.0931	0.3364	0.0243	3.06283	22	12	14	16
1-037	2	0.5204	0.0803	0.4401	0.0154	2.70443	18	11	13	15
1-038	2	0.5832	0.0899	0.4933	0.0206	2.826	19	11	12	15
1-039	2	0.6115	0.0965	0.515	0.0198	2.8481	20	11	13	15
1-040	2	0.8134	0.121	0.6924	0.0203	2.70744	19	12	14	16
1-041	1	0.4366	0.0653	0.3713	0.0177	3.02469	19	11	14	18
1-042	1	0.4965	0.0717	0.4248	0.0206	3.39864	20	12	15	17
1-043	1	0.4837	0.0799	0.4038	0.0189	3.04293	17	12	14	17
1-044	1	0.3897	0.0604	0.3293	0.016	2.86886	20	12	15	17
1-045	1	0.7133	0.0839	0.6294	0.0224	3.38048	22	11	15	18
1-046	1	0.7273	0.0912	0.6361	0.0261	3.71958	21	12	15	19
1-047	1	0.5518	0.0687	0.4831	0.02	3.03359	19	12	15	18
1-048	1	0.5374	0.074	0.4634	0.0203	3.06487	18	12	14	17
1-049	1	0.8428	0.1307	0.7021	0.0196	3.02555	19	11	15	17
1-050	1	0.7735	0.0901	0.6834	0.0301	3.37797	20	12	14	19
1-051	1	0.7154	0.0929	0.6225	0.0198	3.10585	21	11	15	17
1-052	1	0.7044	0.098	0.6064	0.0184	2.98901	20	12	15	18
1-053	1	0.7001	0.0899	0.6102	0.0186	2.97523	20	12	15	17
1-054	1	0.6777	0.0895	0.5882	0.0201	2.80442	19	10	14	18
1-055	1	0.7695	0.0915	0.678	0.0223	3.40434	20	12	15	19
1-056	1	0.6948	0.0877	0.6071	0.0196	3.1579	21	13	14	18
1-057	1	0.4766	0.0719	0.4047	0.0149	2.66296	19	11	12	16
1-058	1	0.7583	0.1198	0.6385	0.0209	2.96234	20	12	15	18
1-059	1	0.8268	0.1254	0.7014	0.0196	3.1271	21	13	15	18
1-060	1	0.7179	0.1228	0.5951	0.0199	3.19049	20	12	15	18
1-061	1	0.6441	0.0742	0.5699	0.0194	3.15816	20	11	15	18
1-062	1	0.7736	0.1435	0.6301	0.0279	3.08152	20	11	14	18
1-063	1	0.6839	0.0994	0.5845	0.025	2.96994	20	12	14	16
1-064	1	0.6565	0.0881	0.5684	0.0175	3.02583	20	12	15	18
1-065	1	0.6715	0.0908	0.5807	0.0177	3.10395	20	12	15	19
1-066	1	0.4653	0.0554	0.4099	0.0179	2.80863	18	11	14	18
1-067	1	0.7943	0.0845	0.7098	0.0214	3.18382	20	13	16	19
1-068	1	0.6492	0.1034	0.5458	0.0209	3.18883	19	13	15	17
1-069	1	0.7564	0.0897	0.6667	0.0191	3.36111	20	13	15	19
1-070	1	0.7547	0.1209	0.6338	0.0212	3.21127	19	12	15	18
1-071	1	0.6718	0.0897	0.5821	0.0182	3.20251	21	12	15	17
1-072	1	0.2871	0.043	0.2441	0.0126	2.29848	17	11	13	15
1-073	1	0.7319	0.094	0.6379	0.0169	3.41429	20	12	15	17
1-074	1	0.5534	0.0859	0.4675	0.0192	2.96818	18	11	13	15
1-075	1	0.7113	0.1112	0.6001	0.0239	3.20012	20	12	14	17
1-076	1	0.4619	0.057	0.4049	0.0153	2.8983	20	11	13	16
1-077	1	0.7776	0.0978	0.6798	0.0247	3.26526	19	13	16	18
1-078	1	0.6228	0.0839	0.5389	0.0205	3.05029	19	13	15	19
1-079	1	0.7976	0.1028	0.6948	0.023	3.21008	20	12	13	15
1-080	2	0.6855	0.0973	0.5882	0.0181	2.9833	20	12	14	17
1-081	2	0.4754	0.0818	0.3936	0.0177	2.60411	20	11	14	15
1-082	2	0.709	0.1185	0.5905	0.0201	2.87139	20	11	13	17
1-083	2	0.4803	0.0849	0.3954	0.0216	2.77526	20	12	14	16
1-084	2	0.8402	0.1758	0.6644	0.0252	3.19814	21	12	15	18
1-085	2	0.6425	0.1005	0.542	0.0239	3.25735	20	12	15	16
1-086	2	0.7985	0.1164	0.6821	0.0264	3.09908	21	12	15	17
1-087	2	0.8241	0.1099	0.7142	0.0275	3.22841	23	12	14	17
1-088	2	0.5871	0.0762	0.5109	0.0187	2.48152	20	12	13	14
1-089	2	0.5994	0.0991	0.5003	0.0224	3.00724	20	12	15	19
1-090	2	0.7119	0.0925	0.6194	0.0221	2.768	22	11	14	15
1-091	2	0.5601	0.1098	0.4503	0.0213	2.82697	20	11	13	16
1-092	2	0.8189	0.1144	0.7045	0.0201	2.89704	22	12	15	17
1-093	2	0.7839	0.1568	0.6271	0.0225	2.98181	21	13	15	18
1-094	2	0.6747	0.0986	0.5761	0.0201	2.71652	20	12	14	17
1-095	2	0.7835	0.1458	0.6377	0.0191	3.30386	21	12	14	17
1-096	2	0.5665	0.0893	0.4772	0.0208	2.91983	21	12	14	17
1-097	2	0.6828	0.099	0.5838	0.0206	3.17424	22	13	15	17
1-098	2	0.7373	0.1164	0.6209	0.0217	2.95531	21	11	15	17
1-099	2	0.6533	0.0906	0.5627	0.0221	2.7546	21	12	14	18
1-100	2	0.7053	0.1089	0.5964	0.0237	3.00013	20	12	15	16
1-101	2	0.6918	0.0974	0.5944	0.0179	3.20128	21	12	14	17
1-102	2	0.8333	0.1299	0.7034	0.0211	2.79504	21	11	13	16
1-103	2	0.5786	0.1071	0.4715	0.0212	3.07878	20	11	14	15
1-104	2	0.4655	0.0878	0.3777	0.0249	3.06117	20	11	14	18
1-105	2	0.6625	0.0948	0.5677	0.0197	2.90186	20	12	14	17
1-106	2	0.6058	0.0902	0.5156	0.0216	3.01607	20	11	14	17
1-107	2	0.5533	0.0778	0.4755	0.0196	2.61976	21	11	14	17
1-108	2	0.6196	0.1025	0.5171	0.028	3.11532	20	12	15	17
1-109	2	0.6964	0.1083	0.5881	0.0252	3.18586	22	11	15	16
1-110	2	0.7939	0.106	0.6879	0.0223	3.06687	20	11	13	16
1-111	2	0.6135	0.099	0.5145	0.0201	3.11036	21	12	14	16
1-112	2	0.7039	0.1061	0.5978	0.0193	3.00626	21	12	15	17
1-113	2	0.4795	0.0874	0.3921	0.0234	2.89709	18	11	14	17
1-114	2	0.8408	0.1207	0.7201	0.0302	3.46795	22	12	15	17
1-115	2	0.7154	0.1096	0.6058	0.0269	3.12177	21	12	14	16
1-116	2	0.6141	0.079	0.5351	0.0157	3.02551	18	12	15	17
1-117	2	0.7067	0.099	0.6077	0.0251	3.02943	20	12	14	17
1-119	2	0.747	0.1066	0.6404	0.0182	3.09942	20	11	15	17
1-120	2	0.7308	0.1007	0.6301	0.0242	3.15016	21	11	14	17
1-121	2	0.597	0.0945	0.5025	0.0212	2.98545	20	12	14	16
1-122	2	0.56	0.0862	0.4738	0.0201	2.85163	19	11	14	16
1-123	2	0.6253	0.0891	0.5362	0.0224	3.02222	20	11	14	16
1-124	2	0.6738	0.1071	0.5667	0.0177	3.05141	19	11	13	17
1-125	1	0.6822	0.0861	0.5961	0.0233	3.10362	20	12	15	18
1-126	1	0.6119	0.0737	0.5382	0.0185	3.02142	19	12	15	18
1-127	1	0.4281	0.061	0.3671	0.0143	2.35536	17	11	14	16
1-128	1	0.6844	0.0815	0.6029	0.0214	3.2218	19	12	15	19
1-129	1	0.4565	0.0578	0.3987	0.0191	2.90044	18	11	14	18
1-130	1	0.539	0.0609	0.4781	0.0172	2.70158	19	12	14	18
1-131	1	0.6104	0.0781	0.5323	0.0174	2.78983	18	11	14	16
1-132	1	0.7679	0.0946	0.6733	0.0225	3.32794	20	12	15	18
1-133	1	0.5701	0.0747	0.4954	0.0259	3.27933	19	12	14	18
1-134	1	0.6075	0.0736	0.5339	0.0211	2.82972	18	12	14	16
1-135	1	0.5495	0.0618	0.4877	0.0191	2.89115	17	12	14	16
1-136	1	0.7005	0.0829	0.6176	0.0237	3.07476	19	12	16	18
1-137	1	0.7732	0.0991	0.6741	0.0234	3.21597	20	12	15	17
1-138	1	0.4933	0.0685	0.4248	0.0206	2.56839	17	11	13	17
1-139	1	0.6798	0.0832	0.5966	0.0199	3.16292	19	12	15	17
1-140	2	0.6746	0.0965	0.5781	0.0181	2.81249	19	11	13	16
1-141	2	0.7597	0.1048	0.6549	0.0227	2.82708	20	11	14	17
1-142	2	0.6726	0.1043	0.5683	0.0202	2.65936	20	12	14	15
1-143	2	0.6523	0.0806	0.5717	0.0193	2.6233	20	11	14	15
1-144	2	0.6465	0.0941	0.5524	0.0196	2.69496	20	12	14	16
1-145	2	0.6191	0.0902	0.5289	0.0188	2.6738	19	12	14	18
1-146	2	0.6193	0.0694	0.5499	0.0176	2.51837	19	11	14	16
1-147	2	0.2849	0.0507	0.2342	0.0174	2.36796	17	11	12	14
1-148	2	0.5607	0.0822	0.4785	0.0201	2.83358	19	12	14	16
1-149	2	0.5707	0.0894	0.4813	0.0195	2.60742	18	11	13	15
1-150	2	0.7285	0.1036	0.6249	0.0329	3.12941	22	12	14	16
1-151	2	0.5605	0.0854	0.4751	0.0235	3.35315	21	11	14	15
1-152	2	0.5769	0.0807	0.4962	0.0189	2.63614	20	11	13	17
1-153	2	0.5571	0.0718	0.4853	0.0183	2.71544	19	11	13	16
1-154	2	0.6168	0.1016	0.5152	0.0205	2.89865	18	12	14	16
1-155	2	0.4642	0.0666	0.3976	0.0162	2.43718	17	11	12	14
1-156	2	0.6395	0.1154	0.5241	0.0219	2.72837	20	12	15	18
1-157	2	0.5807	0.085	0.4957	0.0194	2.73838	19	12	14	17
1-158	2	0.8942	0.1175	0.7767	0.0205	3.38536	21	11	14	17
1-159	2	0.6633	0.0976	0.5657	0.0249	3.05228	20	11	14	18
1-160	2	0.7243	0.0931	0.6312	0.0192	2.66783	20	11	13	17
1-161	2	0.6335	0.0932	0.5403	0.0216	2.87563	19	11	14	17
1-162	2	0.6099	0.0812	0.5287	0.0158	2.56692	19	11	12	14
1-163	2	0.6083	0.0927	0.5156	0.0171	2.46046	20	11	13	16
1-164	2	0.5417	0.0786	0.4631	0.0151	2.40169	18	10	13	15
1-165	1	0.5545	0.067	0.4875	0.0168	2.79299	18	11	13	16
1-166	1	0.4009	0.0607	0.3402	0.0143	2.59736	17	10	13	16
1-167	1	0.5955	0.0692	0.5263	0.02	2.99872	20	12	14	18
1-168	1	0.4062	0.0617	0.3445	0.0209	3.04074	17	12	15	17
1-169	1	0.653	0.0708	0.5822	0.0243	3.26364	19	13	15	19
1-170	1	0.6032	0.0689	0.5343	0.0184	2.5933	18	12	14	16
1-171	1	0.3275	0.0534	0.2741	0.0185	3.00646	19	12	14	19
1-172	1	0.6228	0.0689	0.5539	0.0195	2.99977	19	12	14	17
1-173	1	0.4534	0.0573	0.3961	0.0182	3.08398	18	12	14	17
1-174	1	0.5029	0.0728	0.4301	0.0282	3.57792	20	13	15	19
1-175	1	0.6811	0.0944	0.5867	0.0215	2.93762	19	12	15	17
1-176	1	0.5121	0.0586	0.4535	0.0176	2.83756	19	12	14	18
1-177	1	0.3736	0.0652	0.3084	0.0177	2.89294	18	11	14	16
1-178	1	0.5032	0.0571	0.4461	0.0154	2.55079	18	11	12	14
1-179	1	0.3323	0.0492	0.2831	0.0191	2.94382	19	12	13	16
1-180	1	0.6369	0.0775	0.5594	0.0217	3.25834	20	14	14	16
1-181	1	0.5108	0.0689	0.4419	0.0159	2.71375	18	13	13	17
1-182	1	0.5079	0.0542	0.4537	0.0169	2.93014	19	12	14	16
1-183	1	0.6251	0.0752	0.5499	0.0201	2.92892	19	12	14	17
1-184	1	0.3954	0.0608	0.3346	0.0148	2.32252	17	11	12	15
1-185	1	0.5448	0.0793	0.4655	0.0166	2.53948	19	12	14	17
1-186	1	0.7515	0.1213	0.6302	0.0217	2.71046	19	14	14	16
1-187	2	0.4968	0.0852	0.4116	0.0205	2.83977	19	12	14	16
1-188	2	0.3484	0.0661	0.2823	0.017	2.57601	18	11	12	15
1-189	2	0.6164	0.0837	0.5327	0.0238	2.96733	21	11	14	16
1-190	2	0.5313	0.0791	0.4522	0.019	2.66155	18	11	12	16
1-191	2	0.3103	0.0596	0.2507	0.0188	2.50712	19	11	13	16
1-192	2	0.4886	0.0835	0.4051	0.0202	2.73859	20	11	13	17
1-193	2	0.3478	0.0775	0.2703	0.0238	3.17117	20	13	14	16
1-194	2	0.5928	0.0992	0.4936	0.0187	2.67529	17	11	13	18
1-195	2	0.6007	0.0941	0.5066	0.0191	2.50232	18	11	13	16
1-196	2	0.4929	0.0738	0.4191	0.0183	2.59881	19	12	14	17
1-197	2	0.4722	0.0728	0.3994	0.0174	2.59615	19	11	13	15
1-198	2	0.4877	0.0794	0.4083	0.0176	2.66293	19	11	13	16
1-199	2	0.6093	0.0931	0.5162	0.0187	2.6285	18	11	13	17
1-200	2	0.5358	0.0781	0.4577	0.0148	2.35018	17	11	12	16
1-201	2	0.4812	0.0674	0.4138	0.0166	2.33621	19	11	13	16
1-202	2	0.4457	0.0717	0.374	0.0163	2.3994	18	11	12	16
1-203	2	0.5024	0.094	0.4084	0.0217	2.70522	19	11	13	17
1-204	2	0.6398	0.1034	0.5364	0.021	2.72168	18	11	12	16
1-205	2	0.6071	0.0623	0.5448	0.024	2.89222	20	12	14	17
1-206	2	0.4949	0.0844	0.4105	0.0176	2.66793	18	11	12	15
1-207	2	0.4701	0.0585	0.4116	0.0141	2.37731	18	11	13	16
1-208	1	0.7199	0.0825	0.6374	0.0253	3.06028	21	12	15	19
1-209	1	0.3833	0.0496	0.3337	0.0151	2.77342	19	12	13	17
1-210	1	0.6288	0.0679	0.5609	0.0199	2.95226	20	12	14	18
1-211	1	0.6228	0.0693	0.5535	0.0201	2.90856	19	12	14	19
1-212	1	0.6136	0.067	0.5466	0.0187	2.91211	20	12	14	17
1-213	1	0.5521	0.0675	0.4846	0.0167	2.60375	18	12	14	16
1-214	1	0.6701	0.0833	0.5868	0.02	3.27176	19	13	15	20
1-215	1	0.4561	0.0698	0.3863	0.0197	2.91661	19	12	14	17
1-216	1	0.6119	0.0742	0.5377	0.0186	2.88676	19	12	14	17
1-217	1	0.7072	0.0875	0.6197	0.0206	3.06513	20	12	14	18
1-218	1	0.4681	0.0641	0.404	0.0136	2.53008	17	12	14	16
1-219	1	0.4409	0.0635	0.3774	0.0176	3.21145	21	12	15	19
1-220	1	0.7067	0.0856	0.6211	0.0221	3.34682	20	13	15	18
1-221	1	0.5364	0.0684	0.468	0.0167	2.82021	20	12	13	18
1-222	1	0.5103	0.068	0.4423	0.0135	2.59382	18	12	13	17
1-223	1	0.5836	0.0682	0.5154	0.018	3.03395	20	12	14	16
1-224	1	0.5256	0.0613	0.4643	0.0194	2.82251	18	12	14	16
1-225	1	0.5665	0.0628	0.5037	0.0176	2.85036	19	12	14	18
1-226	2	0.7234	0.0993	0.6241	0.0202	2.93715	20	12	14	17
1-227	2	0.612	0.0813	0.5307	0.0206	2.84324	20	11	13	16
1-228	2	0.5805	0.0969	0.4836	0.0224	3.1556	20	12	15	19
1-229	2	0.3271	0.0626	0.2645	0.0142	2.46589	18	11	13	16
1-230	2	0.6259	0.0905	0.5354	0.0197	2.81239	19	11	13	15
1-231	2	0.5285	0.0754	0.4531	0.0186	2.78324	18	11	13	16
1-232	2	0.5775	0.0798	0.4977	0.0187	2.61447	18	11	13	16
1-233	2	0.6322	0.0966	0.5356	0.0215	3.02927	20	11	13	18
1-234	2	0.6483	0.0959	0.5524	0.0209	3.13238	20	12	14	17
1-235	2	0.6056	0.0984	0.5072	0.0223	3.03579	20	12	14	18
1-236	2	0.6201	0.0937	0.5264	0.0208	2.8525	20	11	13	16
1-237	2	0.6773	0.1015	0.5758	0.0238	2.94248	21	11	14	17
1-238	2	0.5172	0.0681	0.4491	0.0189	2.50251	18	10	13	16
1-239	2	0.5316	0.0905	0.4411	0.0163	2.65214	18	10	13	16
1-240	2	0.5449	0.0813	0.4636	0.0185	2.93587	18	11	13	16
1-241	2	0.5311	0.0936	0.4375	0.0218	2.93947	20	11	13	17
1-242	2	0.5628	0.0783	0.4845	0.0198	2.85864	19	11	13	16
1-243	2	0.6168	0.0825	0.5343	0.0203	3.00286	19	11	13	16
1-244	2	0.3776	0.0534	0.3242	0.0164	3.06317	19	12	15	18
1-245	2	0.4864	0.0753	0.4111	0.0177	2.64754	18	11	14	16
1-246	1	0.5863	0.0786	0.5077	0.0197	2.70978	20	12	13	17
1-247	1	0.3869	0.0491	0.3378	0.0136	2.469	17	12	14	17
1-248	1	0.7837	0.0931	0.6906	0.0238	3.0514	20	13	15	19
1-249	1	0.4582	0.0633	0.3949	0.0186	3.11869	19	12	14	17
1-250	1	0.4876	0.0637	0.4239	0.0188	2.77786	18	12	14	18
1-251	1	0.6571	0.0853	0.5718	0.0277	3.2203	20	13	15	18
1-252	1	0.6918	0.0918	0.6	0.0208	3.07545	19	13	15	19
1-253	1	0.4544	0.0673	0.3871	0.018	2.92832	19	12	15	18
1-254	1	0.6192	0.0717	0.5475	0.0189	2.86478	20	12	14	17
1-255	1	0.6086	0.0759	0.5327	0.0231	3.30682	20	13	15	18
1-256	1	0.7338	0.0933	0.6405	0.0201	3.16406	20	13	15	19
1-257	1	0.6927	0.0778	0.6149	0.0209	3.39525	20	12	15	18
1-258	1	0.6089	0.077	0.5319	0.0184	3.10716	19	12	14	18
1-259	1	0.6463	0.0838	0.5625	0.0196	2.88353	20	13	15	18
1-260	1	0.6819	0.0711	0.6108	0.0194	2.99498	19	12	14	18
1-261	1	0.6653	0.0695	0.5958	0.0187	2.99116	20	13	14	16
1-262	1	0.6517	0.0779	0.5738	0.0199	3.29733	21	13	15	17
1-263	1	0.6644	0.0769	0.5875	0.0202	3.23499	19	13	15	19
1-264	1	0.6817	0.0774	0.6043	0.0199	2.91181	20	13	15	19
1-265	1	0.6973	0.0824	0.6149	0.0229	3.12184	20	12	15	17
1-266	1	0.6283	0.0774	0.5509	0.021	3.1352	19	13	15	19
1-267	1	0.6499	0.0822	0.5677	0.0232	3.47678	21	13	16	17
1-268	1	0.7767	0.0918	0.6849	0.0193	3.19885	20	12	15	18
1-269	1	0.5206	0.0644	0.4562	0.0167	2.86149	18	12	14	18
1-270	1	0.5922	0.0687	0.5235	0.0219	2.961	18	12	15	18
1-271	1	0.4537	0.0686	0.3851	0.0214	3.32807	20	13	15	18
1-272	2	0.6498	0.0961	0.5537	0.0199	3.01354	20	12	15	18
1-273	2	0.6531	0.0981	0.555	0.0228	3.13219	20	12	14	18
1-274	2	0.6811	0.0935	0.5876	0.0231	2.77474	20	11	13	17
1-275	2	0.6175	0.0867	0.5308	0.0206	2.80996	20	12	14	18
1-276	2	0.6353	0.0947	0.5406	0.0221	2.84984	21	12	15	17
1-277	2	0.5716	0.0796	0.492	0.0206	3.05872	20	12	13	17
1-278	2	0.3307	0.0658	0.2649	0.0187	2.78995	20	12	14	16
1-279	2	0.6243	0.0897	0.5346	0.0207	2.94208	20	12	14	17
1-280	2	0.6224	0.0857	0.5367	0.024	3.01637	20	12	14	17
1-281	2	0.5549	0.0807	0.4742	0.0201	2.90107	18	12	14	18
1-282	2	0.4316	0.0602	0.3714	0.0147	2.44426	18	11	12	15
1-283	2	0.5627	0.0826	0.4801	0.0221	2.92937	20	12	14	16
1-284	2	0.4792	0.0627	0.4165	0.0183	2.66885	20	11	14	16
1-285	2	0.6365	0.0891	0.5474	0.0229	3.07583	21	12	14	16
1-286	2	0.6307	0.0962	0.5345	0.0215	2.82478	21	11	14	17
1-287	2	0.6399	0.0944	0.5455	0.0216	3.03336	21	11	14	16
1-288	2	0.6823	0.0969	0.5854	0.0224	3.01266	20	12	14	16
1-289	2	0.6774	0.1046	0.5728	0.0242	3.04744	20	12	14	17
1-290	2	0.5898	0.0842	0.5056	0.0194	2.85893	20	12	14	16
1-291	2	0.7034	0.0941	0.6093	0.0247	3.10299	20	12	14	16
1-292	2	0.4878	0.068	0.4198	0.0227	2.90591	20	11	14	17
1-293	2	0.5357	0.0758	0.4599	0.0199	2.79269	20	11	13	17
1-294	2	0.7161	0.0915	0.6246	0.0232	2.99719	20	11	13	18
1-295	2	0.5916	0.0885	0.5031	0.0166	2.59589	18	11	13	15
1-296	2	0.7848	0.0954	0.6894	0.0249	3.10634	20	13	15	18
1-297	2	0.6261	0.0874	0.5387	0.0217	2.87437	19	12	15	17
1-298	2	0.6029	0.0882	0.5147	0.0219	2.98803	20	12	14	17
1-299	1	0.8414	0.0983	0.7431	0.0187	3.18322	20	13	15	20
1-300	1	0.6171	0.0742	0.5429	0.0186	3.09467	20	12	14	17
1-301	1	0.3927	0.0535	0.3392	0.0165	3.07835	21	13	15	18
1-302	1	0.7105	0.1016	0.6089	0.0237	3.00746	21	12	15	17
1-303	1	0.5857	0.071	0.5147	0.0178	2.99133	19	13	15	18
1-304	1	0.6131	0.0875	0.5256	0.0225	2.80744	21	12	14	17
1-305	1	0.5772	0.0669	0.5103	0.0179	2.79535	18	12	14	18
1-306	1	0.6624	0.0813	0.5811	0.0227	3.35963	20	12	15	18
1-307	1	0.4666	0.0552	0.4114	0.0153	2.56564	19	11	13	16
1-308	1	0.4957	0.059	0.4367	0.0159	2.9122	18	11	14	17
1-309	1	0.4346	0.0667	0.3679	0.0146	2.58916	17	12	14	16
1-310	1	0.7529	0.1086	0.6443	0.0214	2.91273	21	12	15	17
1-311	1	0.7609	0.0853	0.6756	0.0234	3.39977	20	13	16	19
1-312	1	0.4707	0.0589	0.4118	0.0116	2.50512	17	11	13	16
1-313	1	0.7709	0.0871	0.6838	0.0243	3.27456	20	12	15	17
1-314	1	0.7959	0.1015	0.6944	0.0215	3.27154	20	13	15	19
1-315	1	0.9039	0.1004	0.8035	0.0257	3.60343	21	14	16	19
1-316	1	0.5754	0.0791	0.4963	0.0189	3.0348	20	13	16	19
1-317	1	0.5229	0.0614	0.4615	0.0178	2.55591	18	11	13	17
1-318	1	0.6276	0.0692	0.5584	0.0198	3.15308	19	12	14	17
1-319	1	0.5681	0.0648	0.5033	0.0156	2.67044	17	11	13	16
1-320	1	0.7494	0.0845	0.6649	0.0215	2.93024	20	12	14	17
1-321	1	0.663	0.0803	0.5827	0.0176	2.9035	19	12	14	16
1-322	1	0.4522	0.0549	0.3973	0.0139	2.48787	17	11	13	16
1-323	1	0.5728	0.0697	0.5031	0.0172	2.74763	20	12	15	18
1-324	1	0.4142	0.057	0.3572	0.0161	2.76608	18	12	15	17
1-325	1	0.4579	0.0822	0.3757	0.0191	2.35908	19	11	13	16
1-326	1	0.4106	0.053	0.3576	0.0119	2.56222	17	11	12	15
1-327	1	0.5177	0.0603	0.4574	0.0157	2.69472	18	12	14	17
1-328	1	0.5739	0.0648	0.5091	0.0169	2.74029	18	12	14	18
1-329	1	0.5179	0.0635	0.4544	0.0151	2.47089	17	12	14	16
1-330	1	0.4497	0.0534	0.3963	0.0136	2.52238	17	11	13	15
1-331	2	0.9258	0.1305	0.7953	0.0254	3.29194	21	12	15	18
1-332	2	0.7771	0.1227	0.6544	0.0219	3.14175	20	12	14	18
1-333	2	0.5936	0.0882	0.5054	0.0229	2.99173	20	12	14	16
1-334	2	0.6938	0.0899	0.6039	0.022	2.95103	20	11	13	16
1-335	2	0.7613	0.1056	0.6557	0.021	3.01691	20	12	14	17
1-336	2	0.7091	0.0974	0.6117	0.0236	3.02243	21	12	14	17
1-337	2	0.5942	0.0811	0.5131	0.0169	2.37531	18	12	14	16
1-338	2	0.7896	0.1012	0.6884	0.0235	3.16696	20	12	14	17
1-339	2	0.7371	0.1019	0.6352	0.0217	2.96768	20	12	14	17
1-340	2	0.6735	0.0847	0.5888	0.0209	2.81291	20	12	14	16
1-341	2	0.7215	0.0931	0.6284	0.0217	2.97835	20	12	14	18
1-342	2	0.5016	0.0678	0.4338	0.0174	2.65037	17	11	13	16
1-343	2	0.6061	0.0818	0.5243	0.0169	2.39986	19	11	13	16
1-344	2	0.5456	0.0811	0.4645	0.0199	2.92416	20	11	13	16
1-345	2	0.6489	0.1031	0.5458	0.0207	2.71833	20	11	14	16
1-346	2	0.6476	0.092	0.5556	0.0213	3.00132	21	11	14	16
1-347	2	0.6811	0.0937	0.5874	0.0219	2.96101	20	12	14	18
1-348	2	0.6919	0.1076	0.5843	0.0225	3.11765	20	13	14	17
1-349	2	0.7335	0.1238	0.6097	0.0201	2.84123	21	11	13	16
1-350	2	0.7657	0.0968	0.6689	0.0227	2.77425	20	11	14	17
1-351	2	0.4498	0.0714	0.3784	0.0147	2.30158	18	11	12	16
1-352	2	0.6501	0.0885	0.5616	0.0234	3.12462	20	11	13	15
1-353	2	0.5111	0.0793	0.4318	0.0197	2.76387	18	11	13	16
1-354	2	0.4836	0.0697	0.4139	0.0133	2.56417	18	10	12	15
1-355	2	0.8278	0.1324	0.6954	0.0227	2.87942	21	12	14	18
1-356	2	0.557	0.0904	0.4666	0.0219	2.86664	19	11	14	18
1-357	2	0.5832	0.0822	0.501	0.016	2.53593	18	12	13	17
1-358	2	0.8273	0.0929	0.7344	0.0224	3.12828	20	14	16	19
1-359	2	0.704	0.1104	0.5936	0.0198	2.66675	20	11	13	16
1-360	2	0.518	0.078	0.44	0.0187	2.7772	20	11	13	16
1-361	2	0.7711	0.1085	0.6626	0.0265	3.19365	21	12	16	19
1-362	2	0.609	0.0768	0.5322	0.0168	2.61324	19	12	14	16
1-363	2	0.5924	0.0898	0.5026	0.0202	2.85222	19	11	14	16
1-364	2	0.5594	0.0784	0.481	0.0175	2.55475	19	11	14	16
1-365	2	0.6395	0.0922	0.5473	0.0229	3.00859	20	12	15	17
1-366	2	0.4166	0.0734	0.3432	0.0165	2.58946	18	11	13	16
1-367	2	0.5595	0.0974	0.4621	0.0201	2.91614	19	11	13	15
1-368	2	0.6779	0.0884	0.5895	0.0192	2.77778	19	12	14	15
1-369	2	0.6005	0.086	0.5145	0.0196	2.84799	20	11	13	16
1-370	2	0.6919	0.0921	0.5998	0.0235	2.78903	20	11	14	18
1-371	2	0.5972	0.0765	0.5207	0.0188	2.77488	20	12	13	16
1-372	2	0.5233	0.0775	0.4458	0.0167	2.63011	20	13	14	17
1-373	2	0.5796	0.0875	0.4921	0.0182	2.60669	18	11	13	16
1-374	2	0.7052	0.1052	0.6	0.0226	2.77971	20	12	14	17
1-375	2	0.6484	0.1045	0.5439	0.0175	2.54803	20	12	14	16
1-376	2	0.6152	0.0905	0.5247	0.0231	2.63752	20	11	14	18
1-377	2	0.6018	0.0902	0.5116	0.0199	2.71587	19	12	14	16
1-378	2	0.4682	0.0689	0.3993	0.014	2.57378	16	10	12	15
1-379	2	0.6887	0.0952	0.5935	0.0224	2.89085	21	12	14	16
1-380	2	0.426	0.0651	0.3609	0.0151	2.51747	18	12	14	16
1-381	2	0.7199	0.0944	0.6255	0.0213	2.54689	20	12	14	17
1-382	2	0.6746	0.1077	0.5669	0.0209	2.59868	20	12	14	17
1-383	2	0.3043	0.0512	0.2531	0.0157	2.60491	17	11	13	17
1-384	2	0.629	0.0864	0.5426	0.0167	2.34773	18	11	13	15
1-385	2	0.4395	0.0699	0.3696	0.0148	2.36307	18	11	13	16
1-386	2	0.568	0.0825	0.4855	0.0173	2.56661	18	11	13	15
1-387	2	0.529	0.0694	0.4596	0.0161	2.4302	17	11	14	16
1-388	2	0.4663	0.0651	0.4012	0.0156	2.47569	18	11	13	16
1-389	1	0.5608	0.0746	0.4862	0.0174	3.13355	19	12	15	18
1-390	1	0.6423	0.0771	0.5652	0.0201	3.12413	18	12	14	16
1-391	1	0.6569	0.0762	0.5807	0.0208	3.15329	21	12	14	18
1-392	1	0.7731	0.0941	0.679	0.0204	3.0723	20	12	15	17
1-393	1	0.6911	0.0772	0.6139	0.022	3.17007	20	13	15	19
1-394	1	0.5574	0.0598	0.4976	0.0184	3.10779	19	12	15	18
1-395	1	0.7005	0.0749	0.6256	0.0216	3.20975	20	13	15	19
1-396	1	0.5797	0.0702	0.5095	0.0182	2.89895	18	12	14	17
1-397	1	0.5657	0.0672	0.4985	0.0179	2.75841	19	12	14	17
1-398	1	0.5811	0.0628	0.5183	0.0171	2.92661	18	11	15	17
1-399	1	0.6236	0.0711	0.5525	0.0174	2.73846	19	12	14	18
1-400	1	0.649	0.0758	0.5732	0.0203	2.83574	18	12	14	17
1-401	1	0.5579	0.0902	0.4677	0.0189	2.64656	19	11	13	17
1-402	1	0.8676	0.093	0.7746	0.0229	3.52489	21	13	16	20
1-403	1	0.5112	0.0631	0.4481	0.0171	2.88617	18	12	14	18
1-404	1	0.8473	0.1018	0.7455	0.0285	3.75697	22	13	15	20
1-405	1	0.6236	0.0689	0.5547	0.0192	2.82797	20	12	14	18
1-406	1	0.6243	0.0687	0.5556	0.0185	3.22663	19	12	14	16
1-407	1	0.5889	0.0674	0.5215	0.0202	2.98555	19	12	14	18
1-408	1	0.5773	0.0701	0.5072	0.0189	2.97236	19	12	14	17
1-409	1	0.5558	0.0636	0.4922	0.0181	2.75466	18	12	14	16
1-410	1	0.596	0.0647	0.5313	0.0187	2.8538	18	12	14	16
1-411	1	0.5666	0.066	0.5006	0.0162	2.85825	18	12	14	18
1-412	1	0.7835	0.0903	0.6932	0.0229	3.2543	20	12	15	17
1-413	1	0.5501	0.0629	0.4872	0.0182	2.76798	19	12	14	16
1-414	1	0.6633	0.0688	0.5945	0.0215	3.08771	18	12	14	17
1-415	1	0.6871	0.0734	0.6137	0.0181	2.91774	18	11	14	17
1-416	1	0.7262	0.0803	0.6459	0.0232	3.20627	20	12	16	18
1-417	1	0.5911	0.075	0.5161	0.0187	3.06586	19	12	14	17
1-418	1	0.5947	0.0706	0.5241	0.0183	2.61709	20	11	14	16
1-419	1	0.8186	0.0872	0.7314	0.0225	3.36084	20	12	15	19
1-420	1	0.6635	0.0828	0.5807	0.0232	3.48708	21	13	16	18
1-421	1	0.6541	0.0674	0.5867	0.0201	3.29837	20	12	15	18
1-422	1	0.6175	0.0691	0.5484	0.0191	2.72423	18	12	15	17
1-423	1	0.6085	0.0716	0.5369	0.0193	2.74704	18	12	14	18
1-424	1	0.6684	0.0881	0.5803	0.0192	2.94778	20	12	14	17
1-425	1	0.4528	0.0583	0.3945	0.0171	2.77862	18	11	13	17
1-426	1	0.6249	0.0604	0.5645	0.0189	2.94948	18	12	14	16
1-427	1	0.7039	0.0809	0.623	0.0241	3.3546	20	12	14	19
1-428	1	0.5204	0.0595	0.4609	0.0205	2.9552	18	12	14	18
1-429	1	0.5359	0.0664	0.4695	0.0173	2.82732	20	12	14	18
1-430	1	0.6551	0.0805	0.5746	0.0194	2.84468	18	12	14	16
1-431	1	0.5581	0.0668	0.4913	0.0177	2.73149	17	12	13	16
1-432	1	0.5961	0.0823	0.5138	0.0186	2.60469	21	11	13	15
1-433	1	0.4891	0.0573	0.4318	0.0147	2.59347	17	12	14	16
1-434	1	0.4967	0.0663	0.4304	0.0152	2.53499	17	12	13	16
1-435	2	0.7739	0.1221	0.6518	0.0233	2.95189	20	12	14	16
1-436	2	0.6579	0.0894	0.5685	0.0231	3.06554	19	12	14	17
1-437	2	0.7717	0.1086	0.6631	0.0225	2.70808	20	12	14	17
1-438	2	0.8072	0.0971	0.7101	0.0232	3.27643	20	12	14	18
1-439	2	0.7177	0.0948	0.6229	0.0224	3.13406	21	12	14	16
1-440	2	0.5736	0.085	0.4886	0.0193	2.75778	19	12	14	17
1-441	2	0.644	0.0985	0.5455	0.0222	3.07026	20	11	14	16
1-442	2	0.7602	0.0993	0.6609	0.0198	2.87523	17	11	13	15
1-443	2	0.6724	0.0896	0.5828	0.0213	2.67833	20	11	13	15
1-444	2	0.6725	0.0938	0.5787	0.0213	2.97185	19	12	15	18
1-445	2	0.8142	0.1139	0.7003	0.0217	3.1672	21	11	14	17
1-446	2	0.7874	0.1125	0.6749	0.0214	3.02591	20	11	14	17
1-447	2	0.6368	0.0869	0.5499	0.0181	2.72997	18	12	14	17
1-448	2	0.7405	0.1016	0.6389	0.0227	2.83682	20	12	14	17
1-449	2	0.5631	0.0817	0.4814	0.0197	2.54976	19	11	13	16
1-450	2	0.8034	0.1033	0.7001	0.0241	3.18786	21	12	14	18
1-451	2	0.6976	0.0749	0.6227	0.0205	2.90333	19	11	14	17
1-452	2	0.7872	0.1118	0.6754	0.0233	3.10867	21	11	14	16
1-453	2	0.8614	0.1193	0.7421	0.0223	2.8475	21	12	14	16
1-454	2	0.7447	0.101	0.6437	0.0203	2.84416	20	12	14	16
1-455	2	0.7551	0.1044	0.6507	0.0215	3.05406	21	12	14	18
1-456	2	0.5283	0.0758	0.4525	0.017	2.88741	18	11	14	17
1-457	2	0.6564	0.1021	0.5543	0.0202	2.92446	19	12	14	16
1-458	2	0.4875	0.0652	0.4223	0.0152	2.36392	18	10	12	15
1-459	2	0.6865	0.0906	0.5959	0.0201	2.85375	20	12	14	17
1-460	2	0.6305	0.0957	0.5348	0.0184	2.63906	18	12	13	16
1-461	2	0.7181	0.0934	0.6247	0.0201	2.86484	21	12	14	17
1-462	2	0.6141	0.0903	0.5238	0.0195	2.79713	19	12	14	17
1-463	2	0.5149	0.082	0.4329	0.0175	2.5838	19	11	13	15
1-464	2	0.7079	0.1003	0.6076	0.0189	2.64694	20	11	14	16
1-465	2	0.5851	0.0721	0.513	0.0187	2.73658	18	11	14	16
1-466	2	0.6986	0.1099	0.5887	0.0194	2.67505	20	11	14	16
1-467	2	0.7707	0.1159	0.6548	0.0228	3.02569	19	12	14	17
1-468	2	0.6873	0.0778	0.6095	0.0224	3.11474	18	12	15	18
1-469	2	0.6114	0.0788	0.5326	0.021	2.92702	18	12	13	16
1-470	2	0.674	0.0983	0.5757	0.0221	2.94416	20	12	14	17
1-471	2	0.7017	0.0954	0.6063	0.0249	2.81076	19	11	14	16
1-472	2	0.6234	0.0762	0.5472	0.0203	2.98742	19	11	14	17
1-473	2	0.6034	0.0881	0.5153	0.0206	2.77454	19	11	14	16
1-474	2	0.6966	0.0938	0.6028	0.0242	3.05401	19	11	14	16
1-475	2	0.5587	0.0714	0.4873	0.0168	2.78793	18	11	13	16
1-476	2	0.7063	0.0893	0.617	0.0227	3.13295	18	12	14	16
1-477	2	0.6551	0.0924	0.5627	0.0228	3.12946	20	12	15	18
1-478	2	0.6721	0.0954	0.5767	0.0209	2.85313	21	12	13	16
1-479	2	0.5921	0.0812	0.5109	0.0196	2.73543	21	12	13	16
1-480	2	0.8209	0.1223	0.6986	0.0265	3.17462	22	12	15	17
1-481	2	0.6014	0.0712	0.5302	0.0184	2.94022	18	11	13	16
1-482	2	0.6108	0.0691	0.5417	0.0194	3.0669	18	11	13	16
1-483	2	0.7587	0.097	0.6617	0.0225	3.00314	19	13	14	17
1-484	2	0.6047	0.078	0.5267	0.0177	2.72475	20	11	13	16
1-485	2	0.4049	0.0611	0.3438	0.0152	2.39483	16	10	12	15
1-486	2	0.6971	0.0821	0.615	0.0204	3.00859	18	11	13	17
1-487	2	0.5987	0.0764	0.5223	0.0194	2.83236	19	11	14	17
1-488	2	0.7233	0.1368	0.5865	0.0189	2.82144	20	11	13	15
1-489	1	0.7149	0.0835	0.6314	0.0249	3.30666	19	12	15	19
1-490	1	0.5377	0.0697	0.468	0.0213	2.92165	18	12	15	17
1-491	1	0.6061	0.0753	0.5308	0.0195	2.90347	20	12	15	17
1-492	1	0.5514	0.0623	0.4891	0.0141	2.97872	18	11	14	16
1-493	1	0.6751	0.0702	0.6049	0.0169	3.09832	19	13	14	18
1-494	1	0.6421	0.0673	0.5748	0.0198	3.07344	18	12	13	17
1-495	1	0.6706	0.0842	0.5864	0.0165	2.80511	19	12	14	17
1-496	1	0.6448	0.0789	0.5659	0.0207	3.08663	19	12	14	17
1-497	1	0.5451	0.0698	0.4753	0.017	2.66199	18	11	14	16
1-498	1	0.6679	0.0871	0.5808	0.0212	3.01526	20	12	15	18
1-499	1	0.5907	0.0744	0.5163	0.0196	3.23209	20	12	15	19
1-500	1	0.6735	0.0754	0.5981	0.0212	3.09543	19	13	15	17
1-501	1	0.5149	0.0575	0.4574	0.0166	2.76731	17	11	13	17
1-502	1	0.6604	0.0749	0.5855	0.018	2.93603	19	12	15	17
1-503	1	0.5113	0.0592	0.4521	0.0147	2.50733	16	11	13	16
1-504	1	0.5436	0.0662	0.4774	0.0169	2.70857	17	12	13	18
1-505	1	0.6094	0.068	0.5414	0.0186	2.73788	19	11	14	16
1-506	1	0.7728	0.0803	0.6925	0.024	3.55987	20	13	14	19
1-507	1	0.4219	0.054	0.3679	0.0182	2.49495	19	11	14	18
1-508	1	0.6189	0.0776	0.5413	0.0209	3.10551	18	12	15	19
1-509	1	0.752	0.1021	0.6499	0.0216	3.08425	19	12	15	17
1-510	1	0.8167	0.0976	0.7191	0.024	3.33801	20	13	14	17
1-511	1	0.7536	0.0884	0.6652	0.021	3.24768	19	13	15	17
1-512	1	0.5662	0.068	0.4982	0.0172	2.83102	18	11	14	18
1-513	1	0.6169	0.067	0.5499	0.0187	2.77965	18	12	15	16
1-514	1	0.5466	0.0745	0.4721	0.0198	3.06718	19	12	15	18
1-515	1	0.6281	0.0707	0.5574	0.0201	3.04438	19	12	15	18
1-516	2	0.6023	0.0736	0.5287	0.0182	2.77492	17	11	13	15
1-517	2	0.7203	0.1147	0.6056	0.0209	2.63166	21	11	13	15
1-518	2	0.7171	0.0942	0.6229	0.0162	2.59403	20	11	13	16
1-519	2	0.5005	0.0707	0.4298	0.0163	2.77698	17	11	13	15
1-520	2	0.8338	0.1276	0.7062	0.0244	2.89509	21	11	14	16
1-521	2	0.5154	0.0705	0.4449	0.0182	2.95627	18	12	13	16
1-522	2	0.9721	0.1679	0.8042	0.0264	3.27106	20	12	15	18
1-523	2	0.7539	0.1177	0.6362	0.0186	2.82961	19	11	13	15
1-524	2	0.7472	0.1243	0.6229	0.0205	2.81277	20	11	13	17
1-525	2	0.6735	0.0884	0.5851	0.0194	2.68582	19	11	13	15
1-526	2	0.8608	0.1295	0.7313	0.0181	2.87817	20	12	15	17
1-527	2	0.6909	0.0892	0.6017	0.0208	3.12628	19	12	14	16
1-528	2	0.8689	0.1243	0.7446	0.0224	3.19343	19	12	14	18
1-529	2	0.608	0.0855	0.5225	0.0242	3.30686	18	12	14	17
1-530	2	0.6463	0.0756	0.5707	0.0203	2.98633	19	11	13	17
1-531	2	0.6581	0.0909	0.5672	0.0228	2.75299	19	11	14	17
1-532	2	0.5803	0.0769	0.5034	0.0184	2.78239	18	11	13	16
1-533	2	0.8046	0.1129	0.6917	0.0242	3.01213	19	12	14	16
1-534	2	0.7579	0.1178	0.6401	0.0203	2.96157	19	11	14	16
1-535	2	0.7998	0.1218	0.678	0.0221	2.74761	19	11	13	15
1-536	2	0.7097	0.0992	0.6105	0.0215	3.17068	21	12	14	18
1-537	2	0.6613	0.0745	0.5868	0.0195	2.74633	19	10	12	15
1-538	2	0.7774	0.11	0.6674	0.0199	2.92268	19	12	15	17
1-539	2	0.5827	0.0795	0.5032	0.0196	2.79571	19	11	13	17
1-540	2	0.7155	0.1041	0.6114	0.0244	3.03252	20	11	14	16
1-541	2	0.6252	0.0913	0.5339	0.0223	3.01517	20	12	14	17
1-542	2	0.7697	0.1008	0.6689	0.0199	2.93556	19	12	13	15
1-543	2	0.7108	0.0944	0.6164	0.0219	2.99652	19	11	14	16
1-544	2	0.7133	0.1324	0.5809	0.0215	2.88413	20	11	13	15
1-545	2	0.7838	0.1139	0.6699	0.0228	3.12326	19	12	14	16
1-546	2	0.2899	0.043	0.2469	0.0145	2.54409	17	10	12	14
1-547	2	0.6369	0.0844	0.5525	0.0199	2.87996	18	12	14	16
1-548	2	0.6351	0.0932	0.5419	0.0204	2.84279	18	11	13	17
1-549	2	0.7327	0.1003	0.6324	0.0195	2.86803	19	11	13	16
1-550	2	0.6115	0.0839	0.5276	0.0154	2.39051	18	11	13	15
1-551	2	0.5609	0.0788	0.4821	0.0154	2.42452	17	11	13	15
1-552	2	0.5642	0.0895	0.4747	0.0171	2.47606	19	11	13	16

## Sheet: Read Me
Column name	Meaning
Code	Code is used to indicate the beetle number
Gender	Gender is used to indicate the gender of a beetle, where 1 respents male and 2 respents female
body.mass	Beetle body fresh mass (g)
head.prothorax.mass	Head-and-prothorax fresh mass (g)
remaining.parts.mass	The remaining parts fresh weight excluding the head-and-prothorax fresh mass (g)
elytron.mass	The total fresh mass of a pair of elytra (g)
hind.wing.area	The total area of a pair of hind wings (cm)
body.len	The distance from the front of the head to the tip of the elytron along the midline of the body (cm)
front.leg.len	The length of left front leg of the beetle (cm)
mid.leg.len	The length of left middle leg of the beetle (cm)
hind.leg.len	The length of left hind leg of the beetle (cm)
